# Supplementary material for: Qualified Nurses’ Perceptions of Cultural Competence and Experiences of Caring for Culturally Diverse Patients: A Qualitative Study in Four European Countries
Source: Nurs Rep. 2022 May 5;12(2):348–64. doi: 10.3390/nursrep12020034 (PMC9149935; doi:10.3390/nursrep12020034)
Supplement: Supplementary file 1 [file nursrep-12-00034-s001.zip]

Archive with 1 entries (1 files):
- nursrep-1652417-supplementary.pdf
